# Supplementary material for: Current perspectives and trends of the research on hypertensive nephropathy: a bibliometric analysis from 2000 to 2023
Source: Ren Fail. 2024 Feb 12;46(1):2310122. doi: 10.1080/0886022X.2024.2310122 (PMC10863539; doi:10.1080/0886022X.2024.2310122)
Supplement: Supplemental Material [file IRNF_A_2310122_SM5662.xlsx]

## Sheet: Clinical trials 
Rank	NCT Number	Study Title	Study Status	Conditions	Interventions	Sex	Age	Phases	Enrollment	Study Type	Study Design	Study URL
1	NCT00295555	Doxazosin Effects on ABPM in Hypertensive Patients With Diabetic Nephropathy	COMPLETED	Diabetes Mellitus|Essential Hypertension|Renal Failure	DRUG: Effects of doxazosin on morning surge in diabetic patients	ALL	ADULT, OLDER_ADULT	PHASE4	98	INTERVENTIONAL	Allocation: NON_RANDOMIZED|Intervention Model: PARALLEL|Masking: NONE|Primary Purpose: TREATMENT	https://clinicaltrials.gov/study/NCT00295555
2	NCT00719316	Aliskiren and Muscle Sympathetic Nerve Activity	UNKNOWN	Chronic Kidney Disease|Hypertension|Muscle Sympathetic Nerve Activity	DRUG: Aliskiren	ALL	ADULT, OLDER_ADULT	PHASE4	30	INTERVENTIONAL	Allocation: RANDOMIZED|Intervention Model: CROSSOVER|Masking: NONE|Primary Purpose: TREATMENT	https://clinicaltrials.gov/study/NCT00719316
3	NCT00573430	ARIA (Atacand Renoprotection In NephropAthy Pt.)	COMPLETED	Non-diabetic Nephropathy With Hypertension	DRUG: Candesartan Cilexetil|DRUG: Candesartan Cilexetil|DRUG: Candesartan Cilexetil 32mg	ALL	ADULT, OLDER_ADULT	PHASE4	128	INTERVENTIONAL	Allocation: RANDOMIZED|Intervention Model: PARALLEL|Masking: NONE|Primary Purpose: TREATMENT	https://clinicaltrials.gov/study/NCT00573430
4	NCT00171600	Antialbuminuric Effects of Valsartan and Lisinopril	TERMINATED	Hypertension|Early Diabetic Nephropathy	DRUG: VALSARTAN, VALSARTAN PLUS HCTZ, LISINOPRIL, LISINOPRIL PLUS HCTZ	ALL	ADULT, OLDER_ADULT	PHASE4	54	INTERVENTIONAL	Allocation: RANDOMIZED|Intervention Model: PARALLEL|Masking: NONE|Primary Purpose: TREATMENT	https://clinicaltrials.gov/study/NCT00171600
5	NCT01155128	Effects of an Exercise Program in Patients With Hypertensive Chronic Kidney Disease	UNKNOWN	Cardiovascular Disease|Chronic Kidney Disease|Chronic Renal Disease|Hypertension	BEHAVIORAL: exercise aerobic	ALL	ADULT, OLDER_ADULT	PHASE4	200	INTERVENTIONAL	Allocation: RANDOMIZED|Intervention Model: PARALLEL|Masking: NONE|Primary Purpose: PREVENTION	https://clinicaltrials.gov/study/NCT01155128
6	NCT00582777	African American Study of Kidney Disease and Hypertension ABPM Pilot Study	COMPLETED	Hypertensive Renal Disease	BEHAVIORAL: USUAL - take your BP Meds as you usually do|BEHAVIORAL: HS DOSING|DRUG: ADD On Dosing	ALL	ADULT, OLDER_ADULT	PHASE2|PHASE3	180	INTERVENTIONAL	Allocation: RANDOMIZED|Intervention Model: CROSSOVER|Masking: NONE|Primary Purpose: TREATMENT	https://clinicaltrials.gov/study/NCT00582777
7	NCT00852787	Marinobufagenin as a Target for DIGIBIND in Hypertensive Patients With End-stage Renal Disease	UNKNOWN	Hypertension|Hemodialysis	DRUG: Digoxin immune fab|DRUG: Placebo	ALL	ADULT, OLDER_ADULT	PHASE4	30	INTERVENTIONAL	Allocation: RANDOMIZED|Intervention Model: CROSSOVER|Masking: TRIPLE (PARTICIPANT, INVESTIGATOR, OUTCOMES_ASSESSOR)|Primary Purpose: TREATMENT	https://clinicaltrials.gov/study/NCT00852787
8	NCT01302236	Effect of Eplerenone in Elderly Hypertensive Early Stage Chronic Kidney Disease (CKD) Patients	WITHDRAWN	Hypertension|Chronic Kidney Disease.	DRUG: Eplerenone	ALL	OLDER_ADULT	PHASE4	0	INTERVENTIONAL	Allocation: NA|Intervention Model: SINGLE_GROUP|Masking: NONE|Primary Purpose: TREATMENT	https://clinicaltrials.gov/study/NCT01302236
9	NCT01635387	RAAS Inhibitor Drugs in Dialysis Patients	UNKNOWN	Hypertension|End Stage Renal Disease	DRUG: aliskiren	ALL	ADULT, OLDER_ADULT	PHASE4	350	INTERVENTIONAL	Allocation: RANDOMIZED|Intervention Model: PARALLEL|Masking: TRIPLE (PARTICIPANT, CARE_PROVIDER, INVESTIGATOR)|Primary Purpose: TREATMENT	https://clinicaltrials.gov/study/NCT01635387
10	NCT01284114	Effects of Aliskiren in Elderly Hypertensive Chronic Kidney Disease (CKD) Patients	COMPLETED	Hypertension|Chronic Kidney Disease	DRUG: Aliskiren	ALL	OLDER_ADULT	PHASE4	23	INTERVENTIONAL	Allocation: NA|Intervention Model: SINGLE_GROUP|Masking: NONE|Primary Purpose: TREATMENT	https://clinicaltrials.gov/study/NCT01284114
11	NCT00307463	Effects of Strict Volume Control in Hypertensive Hemodialysis Patients on Cardiac Structure and Chronic Inflammation	COMPLETED	End-stage Renal Disease	PROCEDURE: strict volume control policy|PROCEDURE: antihypertensive drugs administration	ALL	ADULT, OLDER_ADULT	PHASE4	258	INTERVENTIONAL	Allocation: RANDOMIZED|Intervention Model: PARALLEL|Masking: NONE|Primary Purpose: TREATMENT	https://clinicaltrials.gov/study/NCT00307463
12	NCT01309828	Long-Term Safety of Azilsartan Medoxomil and Chlorthalidone Compared to Olmesartan Medoxomil and Hydrochlorothiazide in Participants With Hypertension and Kidney Disease	COMPLETED	Safety	DRUG: Azilsartan medoxomil and chlorthalidone|DRUG: Olmesartan medoxomil and hydrochlorothiazide	ALL	ADULT, OLDER_ADULT	PHASE3	153	INTERVENTIONAL	Allocation: RANDOMIZED|Intervention Model: PARALLEL|Masking: NONE|Primary Purpose: TREATMENT	https://clinicaltrials.gov/study/NCT01309828
13	NCT01129557	Aldosterone Breakthrough During Diovan, Tekturna, and Combination Therapy in Patients With Proteinuric Kidney Disease	TERMINATED	Proteinuric Kidney Disease|Diabetic Nephropathy|Hypertensive Nephrosclerosis|IgA Nephropathy|Focal Segmental Glomerulosclerosis|Glomerulopathy (Obesity-associated)|Glomerulonephritis, Membranous	DRUG: Aliskiren|DRUG: Valsartan	ALL	ADULT, OLDER_ADULT	PHASE4	46	INTERVENTIONAL	Allocation: RANDOMIZED|Intervention Model: PARALLEL|Masking: NONE|Primary Purpose: TREATMENT	https://clinicaltrials.gov/study/NCT01129557
14	NCT01172431	Indapamide Versus Hydrochlorothiazide in Elderly Hypertensive Patients With Renal Insufficiency	COMPLETED	Hypertension|Renal Insufficiency	DRUG: Indapamide|DRUG: Hydrochlorothiazide	ALL	OLDER_ADULT	PHASE4	240	INTERVENTIONAL	Allocation: RANDOMIZED|Intervention Model: PARALLEL|Masking: NONE|Primary Purpose: TREATMENT	https://clinicaltrials.gov/study/NCT01172431
15	NCT02178306	Efficacy and Safety of Telmisartan in Hypertensive Patients With Mild/Moderate or Severe Renal Impairment or Requiring Hemodialysis	COMPLETED	Hypertension	DRUG: Telmisartan low dose|DRUG: Telmisartan high dose|DRUG: Placebo	ALL	ADULT, OLDER_ADULT	PHASE4	82	INTERVENTIONAL	Allocation: NA|Intervention Model: SINGLE_GROUP|Masking: NONE|Primary Purpose: TREATMENT	https://clinicaltrials.gov/study/NCT02178306
16	NCT02187484	BIBR 277 Capsules in Hypertensive Patients With Nephropathy	COMPLETED	Hypertension	DRUG: BIBR 277	ALL	ADULT, OLDER_ADULT	PHASE2	23	INTERVENTIONAL	Allocation: NA|Intervention Model: SINGLE_GROUP|Masking: NONE|Primary Purpose: TREATMENT	https://clinicaltrials.gov/study/NCT02187484
17	NCT01552954	Effects of Low Sodium Intake on the Anti-proteinuric Efficacy in Hypertensive Patient With Olmesartan	COMPLETED	Hypertension|Chronic Kidney Disease|Microalbuminuria	BEHAVIORAL: Intensive education of low salt diet	ALL	ADULT, OLDER_ADULT	PHASE4	269	INTERVENTIONAL	Allocation: RANDOMIZED|Intervention Model: PARALLEL|Masking: NONE|Primary Purpose: TREATMENT	https://clinicaltrials.gov/study/NCT01552954
18	NCT00794326	Clinical Evaluation of Low Sodium Peritoneal Dialysis (PD) Solution on Hypertensive Patients Treated With PD	COMPLETED	Chronic Kidney Failure	DRUG: Solution for Peritoneal Dialysis	ALL	ADULT, OLDER_ADULT	PHASE3	140	INTERVENTIONAL	Allocation: RANDOMIZED|Intervention Model: PARALLEL|Masking: SINGLE (PARTICIPANT)|Primary Purpose: TREATMENT	https://clinicaltrials.gov/study/NCT00794326
19	NCT01593787	Safety and Tolerability and Efficacy of LCZ696 in Japanese Hypertensive Patients With Renal Dysfunction	COMPLETED	Hypertension With Renal Dysfunction	DRUG: LCZ696	ALL	ADULT, OLDER_ADULT	PHASE3	32	INTERVENTIONAL	Allocation: NON_RANDOMIZED|Intervention Model: SINGLE_GROUP|Masking: NONE|Primary Purpose: TREATMENT	https://clinicaltrials.gov/study/NCT01593787
20	NCT00299832	SPP100 (Aliskiren) Regimen in Hypertensive Patients With Renal Dysfunction	COMPLETED	Hypertension	DRUG: Aliskiren	ALL	ADULT, OLDER_ADULT	PHASE3	40	INTERVENTIONAL	Allocation: NON_RANDOMIZED|Intervention Model: SINGLE_GROUP|Masking: NONE|Primary Purpose: TREATMENT	https://clinicaltrials.gov/study/NCT00299832
21	NCT02807987	Study of CS-3150 in Combination With ARB or ACE Inhibitor in Hypertensive Patients With Moderate Renal Impairment	COMPLETED	Hypertension With Moderate Renal Impairment	DRUG: CS-3150	ALL	ADULT, OLDER_ADULT	PHASE3	58	INTERVENTIONAL	Allocation: NA|Intervention Model: SINGLE_GROUP|Masking: NONE|Primary Purpose: TREATMENT	https://clinicaltrials.gov/study/NCT02807987
22	NCT01351636	Effect of Arotinolol Hydrochloride on Cardiovascular Events in Hypertensive Haemodialysis Patients	COMPLETED	Chronic Kidney Disease	DRUG: Arotinolol Hydrochloride|DRUG: Non arotinolol group	ALL	ADULT, OLDER_ADULT	PHASE4	300	INTERVENTIONAL	Allocation: RANDOMIZED|Intervention Model: PARALLEL|Masking: NONE|Primary Purpose: TREATMENT	https://clinicaltrials.gov/study/NCT01351636
23	NCT04078711	Chinese Medicine Treat for Hypertensive Renal Injury	UNKNOWN	Hypertension|Renal Injury	DRUG: Losartan 100Mg Tab|DRUG: Qianyangyuyin 20g Granule|DRUG: placebo	ALL	ADULT	PHASE2|PHASE3	520	INTERVENTIONAL	Allocation: RANDOMIZED|Intervention Model: PARALLEL|Masking: DOUBLE (PARTICIPANT, INVESTIGATOR)|Primary Purpose: TREATMENT	https://clinicaltrials.gov/study/NCT04078711
24	NCT02448628	A Phase 2 Exploratory Study of CS-3150 in Japanese Hypertensive Patients With Moderate Renal Impairment	COMPLETED	Hypertension	DRUG: CS-3150	ALL	ADULT, OLDER_ADULT	PHASE2	33	INTERVENTIONAL	Allocation: NA|Intervention Model: SINGLE_GROUP|Masking: NONE|Primary Purpose: TREATMENT	https://clinicaltrials.gov/study/NCT02448628
25	NCT01247090	Study of the Effect of Intradialytic Vasopressin on Chronic Hypertension in Patients With End Stage Renal Disease	COMPLETED	Hypertension|End Stage Renal Disease	DRUG: Vasopressin - Very Low Dose|DRUG: Vasopressin - Low Dose|DRUG: Placebo Comparator	ALL	ADULT, OLDER_ADULT	PHASE2	12	INTERVENTIONAL	Allocation: RANDOMIZED|Intervention Model: PARALLEL|Masking: QUADRUPLE (PARTICIPANT, CARE_PROVIDER, INVESTIGATOR, OUTCOMES_ASSESSOR)|Primary Purpose: TREATMENT	https://clinicaltrials.gov/study/NCT01247090
26	NCT04364139	African American Study of Kidney Disease and Hypertension	COMPLETED	Hypertensive Nephrosclerosis|Chronic Renal Insufficiency	OTHER: MAP goal less than or equal to 92 mm Hg|OTHER: MAP goal 102-107 mm Hg|DRUG: Ramipril|DRUG: Amlodipine|DRUG: Metoprolol	ALL	ADULT, OLDER_ADULT	PHASE3	1094	INTERVENTIONAL	Allocation: RANDOMIZED|Intervention Model: FACTORIAL|Masking: DOUBLE (PARTICIPANT, INVESTIGATOR)|Primary Purpose: TREATMENT	https://clinicaltrials.gov/study/NCT04364139
27	NCT04085562	Effect of Amlodipine Versus Bisoprolol on Hypertensive Patients With End-stage Renal Disease on Maintenance Hemodialysis.	COMPLETED	Hypertension, Renal	DRUG: Bisoprolol Fumarate 5-10 mg|DRUG: Amlodipine 5-10 mg	ALL	ADULT, OLDER_ADULT	PHASE4	46	INTERVENTIONAL	Allocation: RANDOMIZED|Intervention Model: PARALLEL|Masking: NONE|Primary Purpose: TREATMENT	https://clinicaltrials.gov/study/NCT04085562
28	NCT05314231	Safety and Pharmacokinetic Study of Subcutaneous ALXN1720 in Participants With Proteinuria	COMPLETED	Proteinuria	DRUG: ALXN1720	ALL	ADULT, OLDER_ADULT	PHASE1	13	INTERVENTIONAL	Allocation: NA|Intervention Model: SINGLE_GROUP|Masking: NONE|Primary Purpose: TREATMENT	https://clinicaltrials.gov/study/NCT05314231
